# Supplementary material for: From multi-omics to functional validation: the PTMRS stratifies TME and positions PDGFRB in CRC biology
Source: Front Immunol. 2026 Jan 12;16:1728291. doi: 10.3389/fimmu.2025.1728291 (PMC12832729; doi:10.3389/fimmu.2025.1728291)
Supplement: Supplementary file 1 [file DataSheet1.zip]

Archive with 7 entries (6 files):
- Supplementary data/
- Supplementary data/Legends of supplementary figures.docx
- Supplementary data/Supfig1.pdf
- Supplementary data/Supfig2.pdf
- Supplementary data/Supfig3.pdf
- Supplementary data/Supfig4.pdf
- Supplementary data/Supfig5.pdf
